# Supplementary material for: Controlling the Oxygen Defects Concentration in a Pure BiFeO3 Bulk Ceramic
Source: Materials (Basel). 2022 Sep 20;15(19):6509. doi: 10.3390/ma15196509 (PMC9571174; doi:10.3390/ma15196509)
Supplement: Supplementary file 1 [file materials-15-06509-s001.zip]

Archive with 1 entries (1 files):
- materials-1917415-supplementary.pdf
